# Supplementary material for: Clinical Spectrum and Epidemiology of Human Parechovirus Infections in Infants: A Retrospective Study in the Western Part of Sweden
Source: Open Forum Infect Dis. 2024 May 14;11(5):ofae268. doi: 10.1093/ofid/ofae268 (PMC11134459; doi:10.1093/ofid/ofae268)
Supplement: ofae268_Supplementary_Data [file ofae268_supplementary_data.zip]

Archive with 1 entries (1 files):
- Supplementary figure.tiff
